# Supplementary material for: Integrating Multivariate Analysis and DNA Barcoding for Amaranth Germplasm Characterization and Promising Genotype Selection
Source: Plants (Basel). 2026 May 13;15(10):1493. doi: 10.3390/plants15101493 (PMC13210587; doi:10.3390/plants15101493)
Supplement: Supplementary file 1 [file plants-15-01493-s001.zip]

Archive with 1 entries (1 files):
- plants-4270990-supplementary.pdf
